# Supplementary material for: Diagnosing cardiovascular disease in western lowland gorillas (Gorilla gorilla gorilla) with brain natriuretic peptide
Source: PLoS One. 2019 Mar 19;14(3):e0214101. doi: 10.1371/journal.pone.0214101 (PMC6424555; doi:10.1371/journal.pone.0214101)
Supplement: S1 Fig — Brain natriuretic peptide (pg/ml) histogram plots with log transformation applied for a) all gorillas included in the study (n = 116); b) gorillas assigned a health status of “1” (n = 85); c) gorillas assigned a health status of “2” (n = 9); and d) gorillas assigned a health status of “3” (n = 22). (ZIP) [file pone.0214101.s001.zip]

Archive with 4 entries (4 files):
- S1A.tif
- S1B.tif
- S1C.tif
- S1D.tif
