# Supplementary material for: Diagnosing cardiovascular disease in western lowland gorillas (Gorilla gorilla gorilla) with brain natriuretic peptide
Source: PLoS One. 2019 Mar 19;14(3):e0214101. doi: 10.1371/journal.pone.0214101 (PMC6424555; doi:10.1371/journal.pone.0214101)
Supplement: S4 Fig — Histogram plots with normal curves applied depicting gorillas assigned a health status of “2”: a) age (years); b) interventricular septal end diastole–IVSd (cm); c) left ventricular internal diameter end diastole–LVIDd (cm); d) left ventricular posterior wall diastole–LVPWd (cm); and e) ejection fraction–EF (%). (ZIP) [file pone.0214101.s004.zip]

Archive with 5 entries (5 files):
- S4E.tif
- S4A.tif
- S4B.tif
- S4C.tif
- S4D.tif
